# Supplementary material for: Recognition of lettuce downy mildew effector BLR38 in Lactuca serriola LS102 requires two unlinked loci
Source: Mol Plant Pathol. 2018 Nov 6;20(2):240–53. doi: 10.1111/mpp.12751 (PMC6637914; doi:10.1111/mpp.12751)
Supplement: Supplementary file 9 — Table S1 Bremia lactucae effectors and amino acid sequences. [file MPP-20-240-s009.xlsx]

## Sheet: Sheet1
Table S1. Bremia lactucae effectors and amino acid sequences
Effector	Sequence*
BLC01	MMVKLICAIVDIAGAAFPIDIDTNELVGDFKKVIKAENSRTIACDANDLRLFLAKTDGRWLTEFEVQNGVADISVFEELDVVGAPLNMIGLSEETVSSVAITKELVKAKKTPLHVLVVPSEPVQLQRKLWLVTGTVVNALGSKGIRRHLHLMASLHIGFYDPTRRVDNKNVAFWYEAKNLCFHVLFKSSTCFFYVSPF*
BLN01	MNLRVLVLAVFLAATTRGDLATDDVNSTSLRLPSIEKRADGYGNAFNEEKVLNLRQITDPSNFPNAHKKHLVAAVSKFWVKPRIPQEDLAQQTFKVFHVERVKSNLFTSKRWIKWVERVKVAIPDRTKRDEELTRIMVEEFGLPLFFQKLHEASKNPETSETAKYFERLEYDRLLKNKVFPEEFREQLGLQHLESDIELTRYYLKFRSRFLMLATPVEELKVPKLLKEVMDEPTKRTIELFGEFGKEEPDMVAKMFELKFNNEREVEHPLFNIWIDFMMAYLDEKFVASATFLQTFRLLESSAAAGNKRSLQIKETFSRRWISSDRSLKDVAKMLQLGKNQADSSWINRLELQLYMSYMRKYILTHRKADPMLSWVLSKLVGLKHERSRKYQTRFVNFF…
BLN03	MRPRKYIVVVLLSIAYTMCLAVGYPSDGTDDSTKSLKSGNRIRSHTPDIGTEERTLTWLKSMLRPSSSSAKVTKEIPEVVKSASDFKVRQTLSAITRKLGLHSQRLKRFASWLRKTGERLTRKKVYYAGYIAIVDSSSSQLKRLSVTYGSAFLFVIGFIVLLAFAMTAV*
BLN04	MATMRRICFLFVFNLAVATSTQGISDEISPDIPETSQAVIDGHRLKGSSKVSKATTGSEERFIRSQLQFLINKIFGARGVAKVLVEEGPKSGVFNKLKEILVKISKFEMKGDMLYMVYIYTILFLSIPIILGVAMYINHHVESSYIH*
BLN05	MQLLLFLLLIIVLTAVYCDYILKERRHLNQNDGHASLRANFANGIEKDKEERGFNIFRKKNPVDKAARWLLEGYKPLLKQQNPIQRGIEIQTWLSVIETEPIMPKDVITNMESYFNYEESLELCLWLVHAKNLKLKNWGIHARDKLNAAVIDEESFPTIFKKNPTVSLMFLEFKDKIHSEDPILLKWFQHFSTHETVIADKICEKDLYTLLSKSIAEMDLLQLLNSLQKKSESQLLAEQMLMFMSNDADISIKVLAAWLKDDNDLTEFWKSFPLDLTQVPLSPAFSVWLISYQQGMQKMGTTESKIFGHLVEQIHRFPVPEQTYVARLHELVAVLVSRVDTNKKTAVAELMLLSDGVNNKDLREFVIRSLAIANFDPLDAINVFGLDKVIAAGTSATVV…
BLN06	MTLLHCWLLLVGHLASTAYADFITKDFKSLPPPAYDTNATQALVPYNAALEERNGPSSSTALLQYIDHKPGLMKKLLAGLSIRFAPPTMKVISTPTDMLRIDKIKNNIIKSSQWKRWARSLLEQNSMQNSHVIITKKMMDDLKPTNFFLVLLEASKDKNTKAVAKILEETQFARWCTIEHESISPMEFYDVLQLNLNEPIAYMERLPVLLRYWKYYKSVHSPMSSVATPKDIIDKQTVNRFGPYWKHTGEIAELLRLDFDSDSFFNHPARNVWLDLMKTYLDDTKTAEPLMIKTFQLLGNAAAKNLQNNVYSPIHFAERWIQANLQPIDVVTILGLDIHDSNLATNSAFSFLKVFIEKFLVNHPEADTTVVKIFSRLGSDESEKALALRKSFVSFFLRT…
BLQ04	MRLLFFLQFVIFATAIYCEHVLKGRQQILRPGGHASSVKALRVNVVKGLEAKQEERGFLPCCSVDPIEKAARQFLRQFDEIVRKRQDAIVRSKEIQPLLSILEDTYTIEETINALEVKMTQTKDALKKDPNQSQWVQLLVHLIQADETNGKQWQFHAKTKLNAFCKDPAHLSSILHLDPTFSLTVLELEDKVKADDAHFLQWFQNFLQNDVNTKAHHNELYYLLFKKLKNDTEMLKLFRSLQRHTETETNAKEMILFMSHDEVISKKVFEEWLNENGENANLVEFWKVLPLALNRPFLSPAFPLWLNAYGRSLKRTQGQEITFHHLLETICANSNEIFDENENPATLLAAFLKIPFHENYAKHSASHVETSSKDVKLCTYANLAKIYLWVSGCSDTRYE…
BLR32	MNLIRAMFVAALVACTRNGVHAKASEADLVTLLTTNSEIVTSQRLLRTSAEPDDNDERAINIPFITNYNQRTRIKAPLKELKKDSNILSNVKQRLALERVVRKEIYNRGGYQNAKKVLEETDVNDPGRAILNSHVNLYKWFHNVDK*
BLR33	MLFSVFFFLVATCVKSSYGHSVAVSTRDPENIALQLHEYASIPETIETIRRLRGALAHDATAYDERMFFENAANKMYAIAQKTRLSAAAVKKLIPESQEKKLLSYYLTKMKGFIKDREALYSITSSYDELALLGVTPDLFRTRLLSVESPEVAAARAIEYEEYIKNICFVSSEKNPCKTVTELVESNKFDKIKELMEKHSIAELLIGALTNLNKVNHLDKLTTRIQLKYVLENTPELGPLLSRDVNELLKDPSVSKIFSRFLTFVYGIPS*
BLR35	MARVLIPALAILLAQANSVPTSVAFELILANGQPEAAAKQNNVSPPRSLRSKSQAPVEERGIEAFDASKTIVMSDVSPIVLLMDECFGKTLDRDAFLLHENALKRIQLHISDIKQLHQIASTYSHLVERYGISDVVHALYSAVLKCDEKVPQTITDLVMQQREAWHLLPGGDEKILELLHMGLDGAKAFANGKVWAFMDYVAWKNLEKVFYTEKQLFRVLLTEFGGEKKLTTILLEATSATFDKDVGRTEFIRRSATIRKVKKPLMIKWLEDELTLDQVWTQKEIVQSEDGNLSFGTLAMFRAYLIAYLNGRTFPKMSAATFGSVFVEKALEDSFIRGYESSKSSHTPAFEMLDMIWRAREASSSEFYEMLQKMDILSVGERFINLKERLDFIKDGSKR…
BLR36	MRGHNLRFLFLAVIAAAVVLLMAGKQRQCLELISIEYFSKQYIAAVSNVSDPDSRALRYASKPGIGTEERGIGSSLKNKLYDSAFKWALKFHMNPKLLLYLLNVPFSHPHAEMDRNFGRWIHYVIKFESFQDEAHRFSESTFYKLLETKLTTEDMAMLFQSLETWPDGERLAGKMQAYMILNAPSRDVMHIAWNRVREPPEHVFRILNLENETIPDRDRLITEWLRYCRSYRETESAVAFQGLRIPDELFYSELLRLLRKTKADEDIIAFLQSIRNIDGMETFTDHIEAVADRTLLTHEILLKRVEHPETFFNRLHLQNAFLAYNSNFLKWLSYIAVYNKQPGIAPFTMEKAFEFIRSSSEVRRLDLYFGEFLEAKMKDVPELKEELRKMQTEVFKYWR…
BLR37	MTLKPTLKACQCTFFLLWGVASLLCIETATVNATAPSTEGHRRLRQLVNPTLNETNYRSEDRVFPSGVGLKRTAGIPFETRPFKMSKSEADAVIKRIYHHANEHIDIALKNSNILSSNILAKKHIERIIAEKVVALKSQPQSLPFGLAFQENVFKDWERRGITIEAAYEKLSLEHEINLGVGDSVMEVWFSFACHLKKEKYSTQFLLSKLLEHFLFEPFALFNFLVRLHSNATMSATKNLVLELIKELLERHSRLRIDIFTSLFTDQDLDTILKSPSFEVYANYVARYANEAEIKEKFLYLKEHTNPIQLAKHVAAFQNSQMDAAMAMKFKSCLIDVWHSDGYLESQVYQMLQLDVQDGKGLNEPLLDLWAEYYQQYADGTVQWSSQLLSRLKLLYSNA…
BLR38	MHCTVFFLLIACAKSSYGQTRSVSTAKSESKSDEYSYNSDAIDQSRLLRGAVNPVSENMALRKFIFDMPEMLRPEHFEPIFINPAAVKEVIKDYLAYGEALCGSGYDPRLLALFGVRPTVLKQELMKAKGVTLSVMPSSRKRPRALDEVESEVENFRNVLKDFFIPPTTTNPSKLIPDDIETLVPEHVSAHFNSLVYLMYFAVLHFDSQELATMSSSVLLKYALQKNLLLREKIESGTLGEWERDFRLMRVLNVYKSEQT*
BLR40	MLLSRAISVVALLACICCGVHTQDSKADLGTLRTTDSAIITSQRRLRTSVDLVDNEERFRWPFQQFFKDRWHRKQIKTYFRDQKDNVSEGLVEQLIARHGLKNVEKVLSEVKFPLAVQISIRKILVNYKGKQAFTRPHLTPADTL*
* Signal peptides are underlined; RXLR-like sequences, EER-like sequences and LXLFLAK sequences are in bold.
