# Supplementary material for: Recognition of lettuce downy mildew effector BLR38 in Lactuca serriola LS102 requires two unlinked loci
Source: Mol Plant Pathol. 2018 Nov 6;20(2):240–53. doi: 10.1111/mpp.12751 (PMC6637914; doi:10.1111/mpp.12751)
Supplement: Supplementary file 10 — Table S2 Overview of effector responses. [file MPP-20-240-s010.xlsx]

## Sheet: Table S2 
Table S2. Overview of effector responses per accession/line.
Germplasm set			Effector response *
		Effector	BLC01			BLR40			BLN01					BLN03			BLN04			BLN05			BLN06			BLQ04			BLR32			BLR33			BLR35			BLR36			BLR37			BLR38			YFP
Accession/ line	Lactuca species	Experiment	1	2	3	1	2	3	1A	1B	2	3A	3B	1	2	3	1	2	3	1	2	3	1	2	3	1	2	3	1	2	3	1	2	3	1	2	3	1	2	3	1	2	3	1	2	3	1	2	3
CGN09357	aculeata		-	0	0	-	0	0	-	-	0	0	0.4	-	0	0	-	0	0	-	0	0	-	0	0	-	0	0	-	0	0	-	0	0.4	-	0	0	-	0	0	-	0	0.8	-	0	0	-	0	0.266667
CGN15692	aculeata		-	0	1.06667	-	0	0	-	-	0	0.133333	2.13333	-	0	0.133333	-	0	0	-	0	1.06667	-	0	1.06667	-	0	0.133333	-	0	0.133333	-	0	0	-	0	0	-	0.666667	1.06667	-	0	1.06667	-	0	0.133333	-	-	0
CGN04664	altaica		-	-	0	-	1.33333	2.66667	-	-	-	0	0	-	0	0	-	0	0	-	0	0.666667	-	-	1.33333	-	-	0	-	0	0	-	0	0	-	-	0.4	-	-	0	-	-	0	-	-	0	-	0	0.4
CGN15711	altaica		-	0	0	-	0	0.4	-	-	0	0	0	-	0	0	-	0	0	-	0	0	-	0	0	-	0	0.4	-	0	0	-	0	0	-	0.4	0	-	0	0	-	0	0	-	0	0	-	0	0
R201			-	0	-	-	0	-	-	-	0	-	-	-	0	-	-	0	-	-	0	-	-	0	-	-	0	-	-	0	-	-	0	-	-	0	-	-	0	-	-	0	-	-	0	-	-	-	0
ANGIE (8002RZ)	sativa		-	-	0	-	-	1.73333	-	-	-	1.06667	1.33333	-	-	0.666667	-	-	0.4	-	-	0	-	-	2.66667	-	-	0	-	-	0	-	-	0	-	-	0.666667	-	-	0	-	-	0	-	-	0	-	0	0.4
CAROLUS 4166RZ			-	-	0	-	-	1.2	-	-	-	0	0	-	-	0	-	-	0	-	-	1.2	-	-	1.6	-	-	1.6	-	-	0.933333	-	-	0.933333	-	-	0.266667	-	-	0	-	-	0.266667	-	-	0	-	0.666667	0.666667
LUCIUS 4155RZ			-	-	0.4	-	-	0.4	-	-	-	0.4	0.4	-	-	0	-	-	0.4	-	-	0	-	-	0.4	-	-	0.4	-	-	0	-	-	0	-	-	0	-	-	0	-	-	0.4	-	-	0.133333	-	0	0
MARKIES 4287RZ			-	-	0	-	-	0	-	-	-	0	0.4	-	-	0	-	-	0	-	-	0	-	-	0.666667	-	-	0	-	-	0	-	-	0	-	-	0	-	-	0	-	-	0.666667	-	-	0.666667	-	0	0
PENELOPE 42175R			-	-	1.33333	-	-	0	-	-	-	0.666667	1.33333	-	-	0	-	-	0.4	-	-	0	-	-	1.33333	-	-	0	-	-	0.4	-	-	0.4	-	-	0	-	-	0	-	-	0.4	-	-	0.666667	-	0	0
PI 491204			-	-	0.666667	-	-	0	-	-	-	0	0	-	-	0	-	-	0	-	-	0	-	-	0	-	-	0	-	-	0	-	-	0	-	-	0	-	-	0	-	-	0.666667	-	-	0	-	0	0.666667
PI 491226			-	-	0	-	-	0	-	-	-	0.8	0.8	-	-	0	-	-	0.8	-	-	0.133333	-	-	0.8	-	-	0	-	-	0.8	-	-	0.8	-	-	0.8	-	-	0	-	-	0.133333	-	-	0.133333	-	-	0.266667
WILBUR 8542RZ			-	-	1.06667	-	-	0.4	-	-	-	0	1.06667	-	-	-	-	-	0	-	-	0	-	-	1.06667	-	-	0	-	-	0	-	-	0.133333	-	-	0	-	-	-	-	-	1.06667	-	-	-	-	-	0.266667
CGN17444	saligna		-	0	-	-	0	-	-	-	0	-	-	-	0	-	-	0	-	-	0	-	-	0	-	-	0	-	-	0	-	-	0	-	-	0	-	-	0	-	-	0	-	-	0	-	-	0	0.4
CGN04662	saligna		0	-	1.06667	0	-	0.4	0.666667	0	-	0.4	0.4	0	-	1.06667	0	-	0.4	0	-	0.4	0	-	0.4	0	-	0.4	0	-	0.4	0	-	0.4	0	-	1.06667	0	-	0.4	0	-	0.4	0.4	-	0.4	0	-	-
CGN05147	saligna		0	0	0.533333	0	0	0.533333	0	0	0	0.266667	0.266667	0	0	0.933333	0	0	0.933333	0	0	0.266667	0	0	0.933333	0	0	0.266667	0.666667	0	0.533333	0	0	0.533333	0	0	0.933333	0.4	0	0.533333	0	0	0.533333	0	0	0.533333	0	-	0.266667
CGN05157	saligna		0	0	0.266667	0	0.4	0.266667	0	0	0	0	0.266667	0	0	0	0	0	0	0	0	0	0	0	0	0.4	0	0	0	0	0	0.4	0	0	0	0	0	0	0	0	0	0	0.266667	0	0	0	0	-	0.266667
CGN05265	saligna		0.4	0	0	0	0	0	0	0	0	0	0	0	0	0	0	0	0	0	0	0	0.4	0	0	0	0	0	0.4	0	0	0	0	0	0	0	0	0.4	0	0	0	0	0.666667	0	0	0	0	0	-
CGN05267	saligna		0	0	0.4	0	0	0.4	0	0	0	0.4	1.06667	0	0.4	0	0	0	0	0	0	0	0.4	0	0.4	0	0	0.4	0.4	0	0.4	0.4	0	0.4	0	0	0.4	0	0	0.4	0	0	0.4	0.4	0	0.4	0	0	-
CGN05271	saligna		0	0	0.266667	0.666667	0	0.266667	0	0	0	0	0	0.4	0	0	0.4	0	0.266667	0	0	0	0	0	0.533333	0	0	0.266667	0	0	0.533333	0	0	0.266667	0	0	0.533333	0	0	0.533333	0	0	0.533333	0	0	0.266667	0	0.4	-
CGN05282	saligna		0	-	0.266667	0	-	0	0	0	-	0	0	0	-	0	0	-	0.266667	0	-	0	0	-	0.933333	0	-	0	0	-	0	0	-	0	0	-	0.266667	0	-	0.266667	0	-	2.26667	0	-	0	0	0.666667	0.4
CGN05301	saligna		0	0	0.533333	0	0	0.266667	0	0	0	0.533333	0.266667	0	0	0	0	0	0.533333	0	0	0.266667	0	0	0.533333	0	0	0.266667	0	0	0.266667	0	0	0.266667	0	0	0.266667	0	0	0.266667	0	0	0.266667	0	0	0	0	-	0
CGN05304	saligna		0	0.666667	0.266667	0	1.33333	-	0	0	0	0.533333	0	0	0	3.2	0	0.666667	0	0	1.33333	0	0	0.666667	0.533333	0	0	-	0	0.4	0.533333	0	0.4	3.2	0	0	1.86667	0	0.666667	0	0	0	0.533333	0	0	0.533333	0	0	0.666667
CGN05306	saligna		0	0.666667	0	0	0	0	0	0.4	0	0	0.666667	0	0	-	0	0	3.33333	1.06667	0	0	0.4	0	0.4	0	0	0.666667	0	0.666667	0	0	0	0	1.33333	0	-	0	0.666667	0.666667	0	0	0.666667	0	0	2	0	-	-
CGN05308	saligna		0	-	0	0.4	-	1.06667	0	0	-	0.4	0.4	0	-	0.4	0	-	0.8	0	-	0.133333	0	-	1.46667	0	-	0.8	0	-	0	0	-	0	0	-	0.4	0	-	0.4	0	-	0.4	0	-	0	0	-	0.4
CGN05309	saligna		0	0	2.13333	0	0	2.13333	0	0	0	1.46667	1.46667	0	0	0.4	0	0	2.4	0	0.4	0.4	0	0	1.06667	0	0	0.8	0	0	1.06667	0	0	2.13333	0	0	0.8	0	0	1.73333	0	0	1.06667	0	0	2.4	0	-	0
CGN05310	saligna		0	0	0	0	0	0	0	0	0	0	0	2	0	0	0	0	0.666667	0	0	0.666667	0	0	0	0	0	0	1.33333	0	0	0	0	0	1.33333	0	0.666667	0	0	0	0	0	0.666667	0	0	0.666667	0	-	0
CGN05311	saligna		0.4	0	0	0	0	0.4	0	0	0	0	0	0	0	0	0	0	0	0	0	0	0	0	0	0	0	0	0	0	0	0	0	0	0	0	0	0	0	0	0	0	0	0	0	0.4	0	-	0
CGN05313	saligna		0	0	0	0.4	0	0	0	0	0	0	0	0.4	0	0	0	0	0	0	0	0	0	0	0	0.4	0	0	0	0	0	0	0	0	0.4	0	0.4	0	0	0	0	0	0	0	0	0	0	-	1.33333
CGN05314	saligna		0	0	0.4	0	0	0	0	0	0	0	0	0	0	0	0	0.4	0	0	0	0	0	0	0	0	0	0	0	0.4	0	0	0.666667	0	0	0.4	0	0	0	0	0	0	0	0	0.4	0	0	0	-
CGN05315	saligna		0	0.666667	0	0	0	0	0	0	0	0	0	0	0	0	1.33333	0	0	0	0	0	0	0	0.133333	0	0	0	-	0	0.133333	-	0	0.133333	-	0	0	-	0	0	0	0	0	0	0	0	0	0.4	-
CGN05317	saligna		0	0	0.4	0	0.666667	0.4	0	0	0.666667	0.666667	0	0	0	0	0	0	0	0	0.4	0	0	0.666667	0.4	0	0	0.4	0	0.4	0	0	0.4	0	0	1.33333	0	0	0	0	0	0.666667	0	0	0.666667	1.06667	0	0	0.8
CGN05318	saligna		0	0	2.26667	0	0	1.86667	0	0	0	0.933333	0	0.666667	0	0.266667	1.06667	0	0.933333	0	0.666667	0	0	0	1.86667	0	0.666667	0.933333	0	0	0	0	0	0	0	2.66667	0.533333	0	0	1.86667	0	0.666667	0.533333	0.4	0.666667	0	0	0	-
CGN05320	saligna		0	0	0.266667	0	0	0.933333	0	0	0.666667	0.266667	0.266667	0	0.666667	0.266667	0	0.666667	0	0	0	0	0	0	0.266667	0	0	0.266667	0	0.4	0	0.4	0.4	0.266667	0	0.666667	0	0	0	0	0	0	0.266667	0	0	0	0	-	0
CGN05321	saligna		0	0	0.133333	0	0	0	0	0	0	0.133333	0.133333	0	0	0.133333	0	0	0	0	0	0.133333	0	0	0.8	0	0	0	0.666667	0	0	0	0	0.133333	0	0	0.133333	0	0	0	0	0	0	0	0	0.133333	0.666667	-	0.4
CGN05322	saligna		0	0	0.266667	1.06667	-	0.533333	0	0	0	0.533333	0.533333	1.06667	-	0.266667	0.4	-	0.266667	0	-	0.266667	0	0	0.266667	1.06667	0	0.533333	0	-	-	0.4	-	-	0	0	0.533333	0	0	0.533333	0.4	0	0.533333	0	0	0.533333	0	0	-
CGN05323	saligna		0	0	0.4	0	0.4	0.4	0	0	0	0.4	0.4	0	0	0.133333	0.666667	0	0.8	0	0	0.4	0	0	0.4	0	0	0.4	0	0	0.133333	0	0	0.133333	1.33333	0	0.133333	0	0	0.133333	0	0	0.133333	0	0	0.133333	0	0	-
CGN05324	saligna		0.4	0	0.666667	0	0	0	0.666667	0.4	0	0	0	0	0	0	0	0	0	0	0	0	0	0	0	0	0	0	0	0	0.4	0	0	0	0	0	0	0	0	0	0	0	0.4	0	0	0	0	0	0.266667
CGN05325	saligna		0	0	0.4	0	0	0.4	0	0	0	0.4	0.4	0	0	0.666667	0	0	0.666667	0	0	0.4	0	0	0.666667	0	0	1.06667	0	0	0.4	0	0	0.4	0	0	0.666667	0	0	0.666667	0	0	0.666667	0	0	0.4	1.33333	0	-
CGN05327	saligna		0	0	0	1.06667	0	0	0	0	0	0	0	0	0	0	1.33333	0	0	0	0	0	0	0	0	0	0	0	1.73333	0	0	0	0	0	0	0	0	0	0	0	0	0	0.4	0	0	0	0	0	0
CGN05329	saligna		0	0	0	0	0	0	0	0	0	0	0	0	0	0	0	0	0	0	0	0	0.4	0	0.4	0	0	0	0	0	0	0	0	0	0	0	0	0	0	0	0.4	0	0	0	0	0	0	-	0
CGN05330	saligna		0	0	0	0	0	0	0	0	0	0	0	0	0	0	0	0	0.666667	1.73333	0	0	0	0	0	0	0	0	0	0	0	0	0	0.4	0	0	0.4	0	0	0	0	1.33333	0	0	0	0	0	0	-
CGN05796	saligna		0	0	0.4	0	0	0.4	0	0	0	0	0	0	0	0.4	0	0	0.4	0	0	0	0.4	0	0.4	0	0	0.4	0	0	0	0	0	0.4	0	0	0.4	0	0	0.4	0	0	0.4	0	0	0.4	0	0	-
CGN05882	saligna		0	0	0	0	0	0	0	0	0	0	0	0	0	0	0	0	0	0	0	0	0	0	0	0	0	0	0	0	0	0	0	0	0	0.666667	0	0	0	0	0	0	0	0	0	0	0	0	-
CGN05895	saligna		0	0	0	0	1.33333	0	0	0	0	0.4	0	0	0.666667	0	0	0.666667	0.4	0	0.666667	0.4	0	0	0.4	0	0	0	0.666667	0	0	0	0	0	0	1.33333	0	0	0	0.4	0	0.666667	0	0	0	0	0	-	0
CGN05947	saligna		0	0	0	0	0	0	0	0	0.666667	0	0	0	0	0	0	0	0	0	0	0	0	0	0	0	0	0	0	0	-	0	0	-	0	2.66667	-	0	0	0	0	0	0	0	0	0	0	0	-
CGN09311	saligna		1.06667	0	0	0	0	0	1.33333	0	0	0	0	0	0	0.666667	0	0	0	1.33333	0.666667	0	0	0	0	0	0	0	0	0	0	0	0	0	0	0	0	0	0	0	0	0	0	0	0	0	0	-	0.4
CGN09313	saligna		0	0	0.266667	0	0	0	0	0	0	0.266667	0.266667	0	0	0	0	0	0.266667	0	0.666667	0.266667	0	0	0.266667	0	0	0.933333	0	0	0	0	0	0.266667	0	0	0.266667	0	0	0.266667	0	0.666667	0.266667	0	0	0.933333	0	0	0
CGN09314	saligna		0.4	0	0	0.666667	0	0	0	0	0	0	0	0.666667	0	0	0.666667	0	0	0	0	0	0	0.266667	0	0.666667	0	0	0	0	0	0	0	0	0	0	0	0	0	0	1.06667	0	0	0	0	0	0	-	0
CGN10888	saligna		0	-	0	0	-	0.4	-	0	-	0.4	0.4	0	-	0.4	0	-	0.4	0	-	0.4	0.4	-	0.4	0	-	0.4	0	-	0	0	-	0	0	-	0	0	-	0.4	0.4	-	0.4	-	-	0.4	0	0	-
CGN11341	saligna		0	0	0.4	0	0	0	0.4	0	0	0	0	0	0	0	0	0	0	0	0.666667	0.4	0.4	0	0	0	0	0	0.4	0	0	0	0	0	0	0	0	0	0	0	0	0	0	0	0	0	0	-	-
CGN13326	saligna		0	0	0	0	0	0.666667	0	0	0	0	0	0	0	0	0	0	0	0.4	0.4	0	0	0	0	0	0	0	0	0	0	0	0	0	0	0	0	0	0	0	0	0	0	0	0	0	0	0	-
CGN13327	saligna		0	-	-	0	-	-	0	0	-	-	-	0	-	-	0	-	-	0	-	-	-	-	-	0	-	-	0	-	-	0	-	-	0	-	-	0	-	-	0	-	-	0	-	-	0	0	0
CGN13330	saligna		0	-	0.4	0	-	0	0	-	-	2.4	0	0	-	0	0	-	-	0	-	2.4	0	-	0.4	0	-	0.4	0	-	0.4	0	-	0.4	0	-	0.4	0	-	0	0	-	0.4	0	-	0.4	0	0	0.266667
CGN15705	saligna		0	0	-	0	0	-	0	0	0	-	-	0	0	-	0	0	-	0	0	-	0	0	-	0	0	-	0	0	-	0	0	-	0	0	-	0	0	-	0	0	-	0	0	-	0	-	0
CGN15726	saligna		0	-	0	0	-	0.666667	0	0	-	0.666667	0	0	-	0	0	-	0.666667	0	-	0.666667	0	-	0.666667	0	-	0.666667	0	-	0.666667	0	-	0.666667	0	-	0	0	-	0.666667	0	-	0.666667	0	-	0.666667	0	-	0.266667
CGN20697	saligna		0	-	0.666667	0	-	0	0	0	-	0.666667	0.666667	0	-	0	0	-	0.666667	0	-	0	0	-	0.666667	0	-	0.666667	0	-	0.666667	0	-	0.666667	0	-	0.666667	0	-	0	0	-	0.666667	0	-	0.666667	0	-	0.266667
HRI11140	saligna		-	-	0	-	-	0	-	-	-	0	0	-	-	0.666667	-	-	0	-	-	0	-	-	0	-	-	0	-	-	0	-	-	0	-	-	0	-	-	0	-	-	0	-	-	0	-	0	2.4
LJ85314	saligna		-	-	0	-	-	0	-	-	-	0	0	-	-	0	-	-	0	-	-	0	-	-	0.4	-	-	0	-	-	0	-	-	0	-	-	0	-	-	0	-	-	0.4	-	-	0	-	0	0.133333
LJ85314	saligna		-	-	1.33333	-	-	0	-	-	-	0	0	-	-	0.133333	-	-	0.533333	-	-	0.4	-	-	1.06667	-	-	0	-	-	0	-	-	0	-	-	1.06667	-	-	0	-	-	0	-	-	0	-	0	0.4
PI491000	saligna		-	0	0	-	0	0	-	-	0	0	0.666667	-	0	0	-	0	0.666667	-	4	0	-	0	0.666667	-	0	0	-	0	0	-	0	0	-	0	0	-	0	0	-	0	0	-	0	0	-	0	0
PI491207	saligna		0	0	0.933333	0	0	0.266667	0	0	0	0.933333	0.266667	0	0.666667	0	0	0	0.266667	0	1.33333	0.266667	0	0	0.266667	0	0	0.266667	0	0	0.266667	0	0.666667	0	0	0	0.266667	0	0	0.266667	0	0	0.266667	0	0	0	0	0	-
PI491208	saligna		-	0	0	0	0	0	-	0	0	0	0	0	0	0	0	0	0	0	0	0	0	0	0	0	0	0	-	0	0	-	0	0	-	0	0	0	0	0	0	0	0	0	0	0	0	0	0.666667
PI503623	saligna		0	0	0.266667	0	0.666667	0.266667	0	0	0	0.266667	0	0	0	0.266667	0	0	0.266667	0	0.666667	0.266667	0	0	0.266667	0	0	0.266667	-	0	0.266667	-	0	0.266667	-	0.666667	0.266667	0	0	0	0	0	0.266667	0	0	0	0	-	0.666667
PI509523	saligna		0	-	0	0	-	0	0	0	-	0	0	0	-	0	0	-	0	0	-	0	0	-	0.666667	0	-	0	0	-	0	0	-	0	0	-	0	0	-	0	0	-	0	0	-	0	0	-	2.66667
PI509524	saligna		0	0	0.666667	0	0	0	0	0	0	0	0.666667	0	0	0.666667	0	0	0.666667	0	0.666667	0.666667	0	0	0.666667	0	0	0	0	0	0	0	0	0	0	0	0.666667	0	0	0.666667	0	0	0.666667	0	0	0.666667	0	0	0
UC94ISR1	saligna		1.33333	-	-	0	-	-	1.06667	0	-	-	-	0	-	-	1.06667	-	-	0	-	-	0	-	-	0	-	-	0	-	-	0	-	-	0	-	-	0.666667	-	-	0	-	-	0	-	-	0	0	0.666667
UC94US104	saligna		-	-	0	-	-	0	-	-	-	0.666667	0.666667	-	-	0	-	-	0.666667	-	-	0	-	-	0.666667	-	-	0	0	-	0	0	-	0	0	-	0	0	-	0	0	-	0	-	-	0	0	-	1.33333
AMPLUS	sativa		-	0	0.133333	-	0	0	-	-	0	1.06667	0.133333	-	0	1.06667	-	0	1.06667	-	0	1.06667	-	0	1.06667	-	0	0	-	0	1.06667	-	0	1.06667	-	0	1.06667	-	0	1.06667	-	0	0.4	-	0	0	-	0.666667	0.4
ARGELES	sativa		-	0	0	-	0	0	-	-	0	0	0	-	0	0	-	0	0	-	0	0	-	0	1.06667	-	0	0.666667	-	0	1.06667	-	0	0	-	0	0	-	0	0	-	0	0	-	0	-	-	0.666667	0.666667
BALESTA	sativa		-	0	0	-	0	0	-	-	0	0	0.4	-	0	0	-	0	0	-	0	0	-	0	1.33333	-	0	1.06667	-	0	0	-	0	1.33333	-	0	1.33333	-	0	1.33333	-	0	0.4	-	0	0.4	-	0	0.666667
BEDFORD	sativa		-	0	1.06667	-	0	2.4	-	-	0	0	1.06667	-	0	0	-	0	0	-	0	0.133333	-	0	1.06667	-	0	1.06667	-	0	0.133333	-	0	0.4	-	0	0.4	-	0	1.06667	-	0	1.06667	-	0	1.06667	-	0	0.666667
BELLISSIMO	sativa		-	0	0	-	0	0	-	-	0	0.8	1.06667	-	0	0.133333	-	0	0	-	0	0	-	0	1.06667	-	0	0	-	0	0	-	0	0	-	0	0.4	-	0	0	-	0	0	-	0	0	-	0	0.933333
CAPITAN	sativa		-	0	0.666667	-	0	0.666667	-	-	0	0.4	1.06667	-	0	0.4	-	0	1.06667	-	0	0	-	0	1.06667	-	0	0	-	0	0	-	0	0	-	0	1.06667	-	0	0	-	0	1.06667	-	0	0	-	0	0.266667
CG DM16	sativa		-	0	0	-	0	0.666667	-	-	0	0.666667	0	-	0	0.4	-	0	0.666667	-	0	0.4	-	0	0.666667	-	0	0.666667	-	0	0.666667	-	0	0.666667	-	0	0.666667	-	0	0	-	0	0	-	0	0	-	0	0.666667
COBHAM GREEN	sativa		-	0	0.8	-	0	1.06667	-	-	0	1.06667	0.8	-	0	0	-	0	1.06667	-	0	0	-	0	1.06667	-	0	1.06667	-	0	1.06667	-	0	1.06667	-	0	0.8	-	0	0.4	-	0	0.8	-	0	0.4	-	0	0.266667
COLORADO	sativa		-	0	1.06667	-	0	-	-	-	0	0.666667	1.06667	-	0	0.4	-	0	-	-	0	0.666667	-	0	0	-	0	1.06667	-	0	0.4	-	0	0	-	0	1.06667	-	0	1.06667	-	0	1.06667	-	0	1.06667	-	0.666667	0.666667
DANDIE	sativa		-	0	0	-	0	0	-	-	0	0	0.266667	-	0	0	-	0	0.266667	-	0	0	-	0	0.933333	-	0	0.266667	-	0	0	-	0	0	-	0	0	-	0	0	-	0	0	-	0	0	-	0	0.666667
DESIGN	sativa		-	0	0	-	0	3.6	-	-	0	0.266667	0.533333	-	0	0	-	0	0.266667	-	0	0	-	0	0	-	0	0.533333	-	0	0	-	0	0	-	0	0	-	0	0	-	0	0	-	0	0.266667	-	0	0.666667
DISCOVERY	sativa		-	0	0	-	0	0	-	-	0	0	0.4	-	0	0	-	0	0	-	0	0	-	0	1.06667	-	0	-	-	0	-	-	0	-	-	0	0.666667	-	0	0.4	-	0	0.666667	-	0	0	-	0	0.4
HILDE	sativa		-	0	0.666667	-	0	0	-	-	0	-	0	-	0	0	-	0	0	-	0	0	-	0	0.666667	-	0	0	-	0	0.666667	-	0	0.666667	-	0	0	-	0	0	-	0	0.666667	-	0	0	-	0	0.4
ICEBERG	sativa		-	-	0	-	-	0	-	-	-	1.06667	0	-	-	0	-	-	0	-	-	1.06667	-	-	0	-	-	0	-	-	0	-	-	0	-	-	0	-	-	0	-	-	0	-	-	1.06667	-	0.666667	1.73333
KIGALIE	sativa		-	0	0	-	0	0	-	-	0	0.4	-	-	0	0	-	0	1.06667	-	0	0	-	0	1.33333	-	0	0	-	0	0	-	0	0	-	0	0	-	0	0	-	0	0	-	0	0	-	0	0.4
LEDNICKY	sativa		-	0	0	-	0	0	-	-	0	0	2	-	0	0	-	0	0.666667	-	0	0	-	0	2	-	0	0	-	0	0.4	-	0	0	-	0	0	-	0	0	-	0	0	-	0	0	-	0	0.4
LJ85289	sativa		0	-	0	0	-	0	0	0	-	0	0	-	-	0	0	-	0	0	-	0	0	-	0	0	-	0	0	-	0	0	-	0	0	-	0	0	-	0	0	-	0	0	-	0	0	0	0.666667
NINJA	sativa		-	0	0	-	0	0	-	-	0	0	1.06667	-	0	0	-	0	0	-	0	0.666667	-	0	1.33333	-	0	0	-	0	0	-	0	0.666667	-	0	0.4	-	0	0	-	0	0	-	0	0	-	0	0
NORDEN	sativa		-	0	0	-	0	0	-	-	0	0	0	-	0	0	-	0	0	-	0	0	-	0	0	-	0	0.666667	-	0	0	-	0	0	-	0	0	-	0	0	-	0	0	-	0	0	-	-	0.4
NUN Dm15	sativa		-	0	0	-	0	0	-	-	0	0	0.4	-	0	0	-	0	0	-	0	0	-	0	0.666667	-	0	0	-	0	0	-	0	0	-	0	0	-	0	0	-	0	0.4	-	0	0	-	0	0.8
NUN DM17	sativa		-	-	0	-	-	0	-	-	-	1.06667	2	-	-	0	-	-	0.666667	-	-	0	-	-	1.73333	-	-	0	-	-	0.4	-	-	0.4	-	-	0	-	-	0	-	-	0	-	-	0	-	-	0.266667
OLOF	sativa		-	-	0	-	-	0	-	-	-	0	0.4	-	-	0	-	-	0	-	-	0	-	-	0.4	-	-	0	-	-	0	-	-	0.4	-	-	0	-	-	0	-	-	0	-	-	0	-	0	0.266667
PENNLAKE	sativa		-	0	1.33333	-	0	1.33333	-	-	0	0.4	1.33333	-	0	0	-	0	0	-	0	0	-	0	1.33333	-	0	2.66667	-	0	0	-	0	1.33333	-	0	0.666667	-	0	0	-	0	1.33333	-	0	0	-	-	0.4
PI491226	sativa		-	0	-	-	0	-	-	-	0	-	-	-	0	-	-	0	-	-	0	-	-	0	-	-	0	-	-	0	-	-	0	-	-	0	-	-	0	-	-	0	-	-	0	-	-	0	0
R4T57D	sativa		-	0	0	-	0	0	-	-	0	0	1.73333	-	0	0	-	0	1.73333	-	0	0	-	0	0.4	-	0	0	-	0	0	-	0	0	-	0	0	-	0	0	-	0	1.33333	-	0	0	-	0	0
RYZ2164	sativa		-	0	1.33333	-	0	-	-	-	0	0.4	1.33333	-	0	-	-	0	0	-	0	0.666667	-	0	1.33333	-	0	-	-	0	1.06667	-	0	1.33333	-	0	1.33333	-	0	0.4	-	0	1.33333	-	0	-	-	0.4	0.266667
RYZ910457	sativa		-	0	0	-	0	0	-	-	0	0	1.06667	-	0	2.13333	-	0	1.06667	-	0	0.133333	-	0	0.4	-	0	0	-	0	1.06667	-	0	1.06667	-	0	0.133333	-	0	0	-	0	1.06667	-	0	0.4	-	0	0.4
SABINE	sativa		-	0	0.4	-	0	-	-	-	0	0	1.33333	-	0	1.33333	-	0	1.33333	-	0	0	-	0	1.06667	-	0	-	-	0	0	-	0	0.4	-	0	0.4	-	0	0	-	0	0	-	0	0.666667	-	0	0
SALADIN	sativa		-	0	0.666667	-	0	0.666667	-	-	0	0.666667	0	-	0	0.666667	-	0	0	-	0	0	-	0	0.666667	-	0	0.666667	-	0	-	-	0	-	-	0	-	-	0	-	-	0	-	-	0	-	-	0.666667	0.4
SALADIN	sativa		-	0	-	-	0	-	-	-	0	-	-	-	0	-	-	0	-	-	0	-	-	0	-	-	0	-	-	0	-	-	0	-	-	0	-	-	0	-	-	0	-	-	0	-	-	0	-
UC2202	sativa		-	0	0	-	0	0.666667	-	-	0	0	0.666667	-	0	0	-	0	0.4	-	0	0	-	0	2	-	0	0	-	0	0	-	0	0	-	0.666667	0	-	0	0	-	0	0.666667	-	0	0	-	1.33333	0.533333
UC2203	sativa		-	0.666667	0	-	0	0	-	-	0	0.4	0.666667	-	0	0	-	0	1.06667	-	0	0	-	0	0	-	0	0.666667	-	0	0	-	0	0	-	0	0	-	0	0.4	-	0	1.06667	-	0	0.666667	-	0	0.4
UC2204	sativa		-	0	0	-	0	0	-	-	0	0	0	-	0	0	-	0	0	-	0	0	-	0	0.666667	-	0	0	-	0	1.06667	-	0	0.666667	-	0	0	-	0	0	-	0	0	-	0	0.666667	-	0	0.533333
UC2205	sativa		-	0	-	-	0	1.06667	-	-	0	-	-	-	0	1.06667	-	0	0	-	0	1.06667	-	0	-	-	0	1.06667	-	0	0.4	-	0	0.666667	-	0	-	-	0	0.4	-	0	1.06667	-	0	1.06667	-	0.666667	1.06667
UC2206	sativa		-	0	0.666667	-	1.33333	-	-	-	0	-	0	-	0	1.33333	-	0	1.33333	-	0	0	-	0	1.33333	-	0	-	-	0	-	-	0	-	-	0.666667	-	-	0	-	-	0	-	-	0	-	-	0	0.666667
UCDM 10	sativa		-	0	0.4	-	0	1.33333	-	-	0	0	1.33333	-	0	-	-	0	-	-	0	1.06667	-	0	1.33333	-	0	0.666667	-	0	0	-	0	0	-	0	0	-	0	0.666667	-	0	0.666667	-	0	1.33333	-	0.666667	0
UCDM 14	sativa		-	0	0.533333	-	0	0.266667	-	-	0	0.533333	0.533333	-	0	0	-	0	0.533333	-	0	0	-	0	0.533333	-	0	0	-	0	0	-	0	0	-	0	0	-	0	0	-	0	0.533333	-	0	0.533333	-	0.666667	0.4
UCDM 2	sativa		-	0	0	-	0	0.666667	-	-	0	0	0	-	0	0	-	0	0	-	0	0.666667	-	0	0.666667	-	0	0	-	0	0	-	0	0	-	0	0.666667	-	0	0	-	0	1.33333	-	0	0.4	-	-	1.06667
VALMAINE	sativa		-	0	0	-	0	0.666667	-	-	0	0	0.4	-	0	-	-	0	-	-	0	0	-	0	0.666667	-	0	0.4	-	0	0.4	-	0	0.666667	-	0	0	-	0	-	-	0	-	-	0	-	-	0	-
Fenston DmV05	sativa?		-	0	-	-	0	-	-	-	0	-	-	-	0	-	-	0	-	-	0	-	-	0	-	-	0	-	-	0	-	-	0	-	-	0	-	-	0	-	-	0	-	-	0	-	-	-	0
CGN05091	serriola		-	0	-	-	0	-	-	-	0	-	-	-	0	-	-	0	-	-	0	-	-	0	-	-	0	-	-	0	-	-	0	-	-	0	-	-	0	-	-	0	-	-	0	-	-	0.666667	-
CGN05096	serriola		-	0	-	-	0.4	-	-	-	0	-	-	-	0	-	-	0	-	-	0	-	-	0	-	-	0	-	-	0	-	-	0	-	-	0	-	-	0	-	-	0	-	-	0	-	-	0	0.4
CGN09290	serriola		-	0	-	-	0	-	-	-	0	-	-	-	0	-	-	0	-	-	0	-	-	0	-	-	0	-	-	0	-	-	0	-	-	0	-	-	0	-	-	0	-	-	0	-	-	0	0
CGN10939	serriola		-	0	-	-	0	-	-	-	0	-	-	-	0	-	-	0	-	-	0	-	-	0	-	-	0	-	-	0	-	-	0	-	-	0	-	-	0	-	-	0	-	-	0	-	-	-	0
CGN11334	serriola		-	0	-	-	0.4	-	-	-	0	-	-	-	0	-	-	0	-	-	0	-	-	0	-	-	0	-	-	0.4	-	-	0	-	-	0	-	-	0	-	-	0	-	-	0	-	-	0	-
CGN11335	serriola		-	0	-	-	0	-	-	-	0	-	-	-	0	-	-	0	-	-	0	-	-	0	-	-	0	-	-	0	-	-	0	-	-	0	-	-	0	-	-	0	-	-	0	-	-	0	0
CGN14257	serriola		-	0	-	-	0	-	-	-	0	-	-	-	0	-	-	0	-	-	0	-	-	0	-	-	0	-	-	0	-	-	0	-	-	0	-	-	0	-	-	0	-	-	0	-	-	0	0
CGN14258	serriola		-	0	-	-	0	-	-	-	0	-	-	-	0	-	-	0	-	-	0	-	-	0	-	-	0	-	-	0	-	-	0	-	-	0	-	-	0	-	-	0	-	-	0	-	-	0	0.266667
CGN14270	serriola		-	0	-	-	0	-	-	-	0	-	-	-	0	-	-	0	-	-	0	-	-	0	-	-	0	-	-	0	-	-	0	-	-	0	-	-	0	-	-	0	-	-	0	-	-	0	0
CGN14296	serriola		-	0	-	-	0	-	-	-	0	-	-	-	0	-	-	0	-	-	0	-	-	0	-	-	0	-	-	0	-	-	0	-	-	0	-	-	0	-	-	0	-	-	0	-	-	0	-
CGN15685	serriola		-	0	-	-	0	-	-	-	0	-	-	-	0	-	-	0	-	-	0	-	-	0	-	-	0	-	-	0	-	-	0	-	-	0	-	-	0	-	-	0	-	-	0	-	-	0	0.666667
CGN17387	serriola		-	0	-	-	0	-	-	-	0	-	-	-	0	-	-	0	-	-	0	-	-	0	-	-	0	-	-	0	-	-	0	-	-	0	-	-	0	-	-	0	-	-	0	-	-	0	0.666667
CGN20706	serriola		-	0	-	-	0	-	-	-	0	-	-	-	0	-	-	0	-	-	0	-	-	0	-	-	0	-	-	0	-	-	0	-	-	0	-	-	0	-	-	0	-	-	0	-	-	0	0
CGN22747	serriola		-	0	-	-	0	-	-	-	0	-	-	-	0	-	-	0	-	-	0	-	-	0	-	-	0	-	-	0	-	-	0	-	-	0	-	-	0	-	-	0	-	-	0	-	-	-	-
CGN05913	serriola		0	-	-	0	-	-	0	0	-	-	-	0	-	-	0	-	-	0	-	-	0	-	-	0.666667	-	-	0	-	-	0.666667	-	-	0.4	-	-	0	-	-	0	-	-	0	-	-	0	-	-
CGN05916	serriola		-	0	0	0	0	0	-	0	0	0	0	0	0	0	0	0	0.666667	0	0	0	0	0	0.666667	0	0	0	0.4	0	0	0	0	0	0	0	0	0	0	0	-	0	0.666667	0	0	0	0	0	0
CGN10887	serriola		0	-	0.133333	0.666667	-	3.06667	0	0	-	0.133333	0	0	-	0	0	-	0.133333	0	-	0	0	-	0.4	0	-	0.4	0	-	0.133333	0.666667	-	0.4	0	-	0.4	0	-	0.4	0.666667	-	1.06667	0	-	0	0	0	0
CGN14255	serriola		0	-	0	0	-	0	0	0	-	0	0	0	-	0	0.4	-	0	0	-	0	0	-	-	0	-	0	0	-	0	0	-	0	0	-	0	0	-	0	0	-	0	0	-	0	0	0.666667	0.4
CGN14263	serriola		0	0	0	0	0	0	0	0	0	0	0	0	0	0	0	0	1.2	0	0	0.533333	0	0	0.533333	0	0	0	0	0	1.86667	0	0	0	2.66667	0	0	2	0	0	1.06667	0	0.533333	2.66667	0	0	0	0	0.266667
CGN14271	serriola		0.4	-	0.4	0	-	0	0.666667	0	-	0	0	-	-	0	0	-	0.4	0.4	-	1.33333	0.4	-	1.33333	0	-	0	0.666667	-	0	0	-	0	0.666667	-	1.33333	0	-	0	0.666667	-	1.33333	0.666667	-	1.06667	0	0	0.666667
CGN14278	serriola		0	-	-	0	-	0.933333	0	0	-	0	0	1.06667	-	0	0	-	0.266667	0	-	0	0	-	2.26667	0	-	0	0	-	1.86667	0	-	0.533333	0	-	0	0	-	0.933333	0.666667	-	0	0	-	0.933333	1.33333	0	0.266667
LJ85314	serriola		-	-	1.33333	-	-	0	-	-	-	0	0	-	-	0.133333	-	-	0.533333	-	-	0.4	-	-	1.06667	-	-	0	-	-	0	-	-	0	-	-	1.06667	-	-	0	-	-	0	-	-	0	-	0	0
LJ85314	serriola		-	-	0	-	-	0	-	-	-	0	0	-	-	0	-	-	0	-	-	0	-	-	0.4	-	-	0	-	-	0	-	-	0	-	-	0	-	-	0	-	-	0.4	-	-	0	-	-	-
LS 102	serriola		-	0	0	-	0	0.533333	-	-	0	0	0	-	0	0	-	0	0.266667	-	0	0	-	0	3.6	-	0	0.933333	-	0	2.26667	-	0	1.86667	-	0	1.86667	-	0	0.933333	-	0	0.933333	-	4	3.6	-	0	0.666667
LSE 57/15	serriola		-	-	0	-	-	2.4	-	-	-	0	0	-	-	-	-	-	0	-	-	0	-	-	1.06667	-	-	0	-	-	-	-	-	0.666667	-	-	0.666667	-	-	-	-	-	2.4	-	-	0	-	0	0
LSE/18	serriola		-	-	0	-	-	0	-	-	-	0	0	-	-	0	-	-	0	-	-	0	-	-	0.8	-	-	0	-	-	0	-	-	0	-	-	0.8	-	-	0	-	-	0.8	-	-	1.06667	-	0	-
PI491108	serriola		-	0	0	0	0	0	-	0	0	0	0	0	0	0	0	0	0	0	0	0.4	0	0	1.33333	0.4	0	0	0	0	0.666667	0	0	0.666667	0	0	0.4	0	0	0	0	0	0.4	0	0	0	0.666667	0	0.666667
PIVT 1309	serriola		-	-	0	-	-	-	-	-	-	0	0	-	-	0	-	-	0	-	-	0	-	-	1.06667	-	-	0	-	-	0.4	-	-	0	-	-	0	-	-	0	-	-	0	-	-	0	-	0.666667	0.4
UC96US23	serriola		-	0	0.666667	0	0	0	-	0	0	0.666667	0	0	0	0	0	0	0	0.666667	0	0.4	1.33333	0	1.33333	0	0	0	0	0	0.666667	0	0	0	0	0	0.666667	0	0	0.666667	0	0	0.666667	0	0	0.666667	0	0.666667	0.666667
W66331A	serriola		-	-	0	0	-	0.4	-	0.666667	-	1.06667	0	0	-	0	0	-	0	0	-	0	0	-	0.8	0	-	0	0	-	0.4	0	-	0.4	0	-	0	0.666667	-	0	0.666667	-	0	0	-	0	0.666667	0	0.533333
W66336A	serriola		-	-	0	-	-	0.666667	-	-	-	0.4	0	-	-	0	-	-	0	-	-	0	-	-	0.666667	-	-	0	-	-	0.666667	-	-	0.666667	-	-	0	-	-	0	-	-	0	-	-	0.666667	-	0.4	0
CGN17434	serriola?		-	0	-	-	0	-	-	-	0	-	-	-	0	-	-	0	-	-	0	-	-	0	-	-	0	-	-	0	-	-	0	-	-	0	-	-	0	-	-	0	-	-	0	-	-	0	0.4
Maximus bind RZ	serriola?		-	0	-	-	0	-	-	-	0	-	-	-	0	-	-	0	-	-	0	-	-	0	-	-	0	-	-	0	-	-	0	-	-	0	-	-	0	-	-	0	-	-	0	-	-	0	0.8
CGN17435	virosa?		-	0	-	-	0	-	-	-	0	-	-	-	0	-	-	0	-	-	0	-	-	0	-	-	0	-	-	0	-	-	0	-	-	0	-	-	0	-	-	0	-	-	0	-	-	0	0
CGN05941	virosa		-	-	0	-	0	0.666667	-	-	-	0.666667	0	-	0	0	-	0	0	-	0	0	-	-	0	-	-	0	-	0	0	-	0	0	-	-	0	-	-	0	-	-	0	-	-	0	-	-	0.666667
CGN04683	virosa		-	0	0	-	0	0	-	-	0	1.33333	2.66667	-	0	0	-	0	0	-	0	0	-	0	0	-	0	0	-	0	0	-	0	0	-	0	0	-	0	0	-	0	0	-	0	0	-	-	0
CGN05148	virosa		-	0	0	-	0	0	-	-	0	0	0	-	0	0	-	0	0	-	0.666667	0	-	0	0	-	0	0	-	0	2.66667	-	0	0	-	0	0	-	0	0	-	0	0	-	0	0	-	0	0.4
CGN05332	virosa		-	0	0.666667	-	0	0	-	-	0	0	0.666667	-	0	0.666667	-	0	0.666667	-	0	0.666667	-	0	0	-	0	0	-	0	0	-	0	0	-	0	0	-	0	0	-	0	0	-	0	0	-	-	0.4
CGN05333	virosa		-	0	0	-	0	0	-	-	0	0	0	-	0	0	-	0	0.666667	-	0	0	-	0	0	-	0	0	-	0	0	-	0	0.666667	-	0	0	-	0	0	-	0	0	-	0	0	-	-	0.266667
CGN05816	virosa		-	0	0	-	0	0	-	-	0	0	0.4	-	0	0	-	0	0	-	0	0	-	0	0	-	0	0	-	0	0	-	0	0	-	0	0	-	0	0	-	0	0	-	0	0	-	-	0.666667
CGN05978	virosa		-	-	0	-	0	0.666667	-	-	-	0.666667	0	-	0	0	-	1.33333	0	-	0	0	-	-	0	-	-	0	-	0	0	-	0	0	-	-	0	-	-	0	-	-	0.666667	-	-	0	-	0	0
CGN13302	virosa		-	-	0	-	-	0	-	-	-	0	0.666667	-	-	0	-	-	0	-	-	0.666667	-	-	0.666667	-	-	0	-	-	0	-	-	0	-	-	0	-	-	0.666667	-	-	0.666667	-	-	0.666667	-	0	0.666667
CGN13339	virosa		-	-	0	-	-	0.666667	-	-	-	0	0	-	-	0	-	-	0	-	-	0	-	-	0	-	-	0	-	-	0	-	-	0	-	-	0	-	-	0.666667	-	-	0.666667	-	-	0	-	-	0.4
CGN13356	virosa		0	-	0	0	-	0.666667	0	0.4	-	0.666667	0	0	-	0	0	-	0.666667	0	-	0.666667	0	-	1.33333	0	-	0.666667	0.4	-	0	0	-	0.666667	0	-	0.666667	0	-	0	0	-	0	0	-	0	0	-	1.06667
CGN13357	virosa		-	-	0	-	-	0	-	-	-	0	0	-	-	0	-	-	0	-	-	0	-	-	0.666667	-	-	0	-	-	-	-	-	0	-	-	0	-	-	0	-	-	0	-	-	0	-	-	0
CGN17436	virosa		-	-	0.666667	-	-	0	-	-	-	0.666667	0	-	-	0.666667	-	-	0	-	-	0	-	-	0	-	-	0.666667	-	-	0	-	-	0	-	-	0.666667	-	-	0	-	-	0.666667	-	-	0	-	0	0
CGN18635	virosa		-	-	0	-	-	0	-	-	-	0.4	0	-	-	0	-	-	0	-	-	0	-	-	0	-	-	0	-	-	0	-	-	0.4	-	-	0.4	-	-	0.4	-	-	0	-	-	0.4	-	-	0
CGN19040	virosa		-	0	0	-	0	0	-	-	0	0	0	-	0	0.666667	-	0	0.666667	-	0	0	-	0	0	-	0.666667	0	-	0	0	-	0	0.666667	-	0	0	-	0	0	-	0	0.666667	-	0	0	-	-	0.533333
CGN23887	virosa		-	0	0.666667	-	0	0.666667	-	-	0	0	0	-	0	0.666667	-	0	0	-	1.33333	0	-	0	0	-	0	0	-	0	0	-	0	0	-	0	0	-	0	0.666667	-	0	0.666667	-	0	0	-	0	0
CGN09364	georgica		0	0	0	-	0	0	0	0	0	0	0	-	0	0.666667	-	0	0.666667	0	0	0	1.33333	0	0	-	0	0	0	0	0	0	0	0.666667	0	-	0.666667	0	0	0	0	0	0	0	0	0.666667	0	0	0
* effector score minus YFP score. Scores range from 0 = no response to 4 = severe necrosis. '-' indicates this accession/line was not tested with this effector in this experiment
[truncated: 3 more columns]
