# Supplementary material for: Recognition of lettuce downy mildew effector BLR38 in Lactuca serriola LS102 requires two unlinked loci
Source: Mol Plant Pathol. 2018 Nov 6;20(2):240–53. doi: 10.1111/mpp.12751 (PMC6637914; doi:10.1111/mpp.12751)
Supplement: Supplementary file 13 — Table S5 Primers used in this study. [file MPP-20-240-s013.xlsx]

## Sheet: Cloning primers
pENTR/D-TOPO cloning primers
Gene	Orientation	Sequence
BLC01	Fwd	CACCATGGCTTTTCCTATCGATATTGATACGAATGAGTTGG
BLC01	Rev	TCAAAAAGGCGAGACATAAAAGAAGCACGTA
BLN01	Fwd	CACCATGGACCTCGCAACAGACGACGTG
BLN01	Rev	CTATGTACGTCCAAAAAAATGATCTAC
BLN03	Fwd	CACCATGGTGGGCTATCCATCAGACG
BLN03	Rev	TCAAACTGCCGTCATAGC
BLN04	Fwd	CACCATGATTAGCGACGAGATTTCACCAG
BLN04	Rev	CTAATGAATGTAGCTGCTCTCGAC
BLN05	Fwd	CACCATGGATTACATTTTGAAGGAAAGACG
BLN05	Rev	TTACAAGTGTAGCATCGCGTTCAA
BLN06	Fwd	CACCATGGACTTCATAACGAAGGACTTCAAG
BLN06	Rev	TCATAGCTCGAGTTGATTGAGAC
BLQ04	Fwd	CACCATGATTTATTGTGAGCACGTGTTAAAAG
BLQ04	Rev	TCAGAAATTGTTCTTATGGTAAAGTT
BLR32	Fwd	CACCATGAAAGCCTCGGAAGCAGAT
BLR32	Rev	TTACTTGTCGACATTATGAAACCA
BLR33	Fwd	CACCATGGCGGTGTCAACGCGTGAT
BLR33	Rev	TTATGAAGGGATACCATAGACGAA
BLR35	Fwd	CACCATGAATAGCGTACCGACTTCTGTTGCCTTCG
BLR35	Rev	TTACCGATTGTAACAATGGCGTATTCCACTT
BLR36	Fwd	CACCATGGGAAAGCAGCGTCAATGCTTGG
BLR36	Rev	TCAAATTTCGAGAATTCCGGATG
BLR37	Fwd	CACCATGACCGCGCCAAGCACGGAG
BLR37	Rev	CTACAAGAGATCACTTGGCACTTCTAA
BLR38	Fwd	CACCATGCAAACGCGGTCGGTATCCA
BLR38	Rev	TTATGTCTGTTCCGACTTGTACACA
BLR40	Fwd	CACCATGCAAGACTCGAAAGCAGATCTCG
BLR40	Rev	TTAAAGAGTGTCTGCAGGAGTTAGAT
The TOPO sites (CACC) and new START codon (ATG) are in red.
Additional internal primers for sequencing
Gene	Orientation	Sequence
BLR37	Fwd	TGCATTTCAAAACAGCCAAA
BLR37	Rev	GAAGCACTGTCTTTGCGTCA
BP cloning primers for YFP fusion constructs
Gene	Orientation	Sequence
BLN06	Fwd	GGGGACAAGTTTGTACAAAAAAGCAGGCTTC ATGGACTTCATAACGAAGGACTTCAAG
BLN06	Rev. No STOP	GGGGACCACTTTGTACAAGAAAGCTGGGTT TAGCTCGAGTTGATTGAGACG
BLR38	Fwd	GGGGACAAGTTTGTACAAAAAAGCAGGCTTC ATGCAAACGCGGTCGGTATCCA
BLR38	Rev. No STOP	GGGGACCACTTTGTACAAGAAAGCTGGGTT TGTCTGTTCCGACTTGTACAC
BLR40	Fwd	GGGGACAAGTTTGTACAAAAAAGCAGGCTTC ATGCAAGACTCGAAAGCAGATCTCG
BLR40	Rev. No STOP	GGGGACCACTTTGTACAAGAAAGCTGGGTT AAGAGTGTCTGCAGGAGTTAG
The attB1 and attB2 sites are in red.
BP cloning primers for BLR38 allele identification
Gene	Orientation	Sequence
BLR38	5' UTR Fwd	GGGGACAAGTTTGTACAAAAAAGCAGGCTTC GGCTTCATCCCCTCTCACTT
BLR38	3' UTR Rev	GGGGACCACTTTGTACAAGAAAGCTGGGTT AGTACTCCCCTTCAGCACATT
The attB1 and attB2 sites are in red.

## Sheet: qRT-PCR primers
qRT-PCR primers
Gene	Orientation	Sequence
Lettuce ACTIN	Fwd	CTATCCAGGCTGTGCTTTCC
Lettuce ACTIN	Rev	ACCCTTCGTAGATCGGGACT
Bremia lactucae ACTIN	Fwd	GCGAGAAATTGTGCGTGATA
Bremia lactucae ACTIN	Rev	ACTCGGCTGCAGTCTTCATT
BLN06	Fwd	GTGGGCAATTTGGATGGAG
BLN06	Rev	AGTGTATCGGCTAACGGC
BLR40	Fwd	GGAACAGCTCATAGCACG
BLR40	Rev	CTGCAGGAGTTAGATGTGG
BLR38	Fwd	CACCACAAACCCGTCCAA
BLR38	Rev	AGCAGAACAGATGACGACA

## Sheet: Genotyping markers
Genotyping markers
Marker	Linkage group	Variant position genome v8	Reference nucleotide	Alternative nucleotide	Flanking sequence
mLT19011	4	274187931	T	C	ATTATATTTGTATAGTATTTCTTCTTTGAAAATCTACCCCAGTATAACAATCTATTGCATTTAACCATGAATATAAAAATGCTGTTCCTTCCTACATTGG[T/C]TGTTGAACGATAGATTCTGACATAAACCATGTTTTTCCAGGATTGCCCTTGAAAGGGTCTAGTGGAGGTCAACCAAACTAATTTCAGTCAACCTTCTTGG
mLT6534	4	292881001	G	A	ACTTAACTTTAATGCAAGTTTACATGAACCCTAGAAAAACAACGAAAAACATCGAAAAAAGGATCACGAATTTGGTGACTTCATCGAGCACTGGTAATTT[G/A]AAGAGTGCTTGGTCATCAGTTAGGGGTAAAGGAAAAGGGTTAGGTAAGAAGATTGTAGAGATAGAAAGCGCGGAAGATTCTAGAATGAAAGCAAGTAGTG
mLT4241	8	55420000	A	G	ATTGAAATAAAGAACATTAACAAGAAGAGCTAATTATCGTCGTAAAACTAGCTTATAATCAAAACCGGACACCAATGGGGCGAAATTTAAAGACATTATG[A/G]AGAAAAGATCACAGTTCATGATAAACAATGATCAAGTTGATTACCCCCATCTCACATTTTGAAAACAAACCTCCATTGTGTTCTTTGTGTGCGAGAATGT
mLT9544	8	47352309	G	T	AGAATCGTCAAATGCTAGATGCTGTTGGGAACTAAAAGATCGTCAACAAGAAGTTCTATTGAAGACTTGTTGTATCATTATTCGAGATGCCATGCAATAT[G/T]TTACGCATTTTTTGTAGGCAAATGTAAGACACTTCGAGAAAATATTATGTTGATCAGTTGCACTCCATTTTTTTTGGAATACAAAAAGTTTCTTAATTAA
mLT35950571	4	275559567	C	G	GGGGAACAAACAGCAAGGATTGCTTGTAGTATACTCTGTTTTGCCCCATTACTAACCACAACCTGGTCAG[C/G]TGTGTAGGAAATATCATTCTCATCTGCAATAATAAATGAAGGAAAATACTTMAGAATTATGAAGTATATG
mLT105577576	4	289732580	C	T	AAGACTTCAACAGGAGCTKTGTTGGTGAGGATTCCAAAAACAAAGAGTTTGGGCGTGAMACAAATARACTGGATTACTTTAGTGTCGCTGCTTTTGATGT[C/T]TATGGAGACGATCATCTCACTGGGGCTGCTAGTTATGGTGGCGGTGGTGGTAGAAGGGATGGTGGCATAGTGTTAGCCCCGGAACAGGAGAGAGGTGGTG
mLT48854237	8	49925846	C	G	TAAGAGTAAACCCACCTGGAAAAAAGTCATTCATGGTGTACAGGGACAAACACAAAGTAAATTCTGGAATCATCTCACTAATGAAATCCATAAAATGTTT[C/G]TCTAGAGGATGCACATCATATTTGGCATTCGTAATTGATGCAAAGAAGGAGAAAAAGGAGGTGCAGAGTATACCAGTGGTGTGTGATTATCCGGAAGTCT
